# Supplementary material for: The 40Ca+ ion optical clock
Source: Natl Sci Rev. 2020 Jun 5;7(12):1799–801. doi: 10.1093/nsr/nwaa119 (PMC8290938; doi:10.1093/nsr/nwaa119)
Supplement: nwaa119_Supplemental_Files [file nwaa119_supplemental_files.zip]

Archive with 22 entries (20 files):
- supplementary_data/
- supplementary_data/.DS_Store
- supplementary_data/SM-Efficient network immunization under limited knowledge.aux
- supplementary_data/SM-Efficient network immunization under limited knowledge.log
- supplementary_data/SM-Efficient network immunization under limited knowledge.pdf
- supplementary_data/SM-Efficient network immunization under limited knowledge.synctex.gz
- supplementary_data/SM-Efficient network immunization under limited knowledge.tex
- supplementary_data/SM-Efficient network immunization under limited knowledgeNotes.bib
- supplementary_data/fig/
- supplementary_data/fig/figS1.eps
- supplementary_data/fig/figS2.eps
- supplementary_data/fig/figS3a.eps
- supplementary_data/fig/figS3b.eps
- supplementary_data/fig/figS3c.eps
- supplementary_data/fig/figS3d.eps
- supplementary_data/fig/figS3e.eps
- supplementary_data/fig/figS3f.eps
- supplementary_data/fig/figS4.eps
- supplementary_data/fig/figS5a.eps
- supplementary_data/fig/figS5b.eps
- supplementary_data/fig/figS6c.eps
- supplementary_data/fig/figS6d.eps
