# Supplementary material for: The 40Ca+ ion optical clock
Source: Natl Sci Rev. 2020 Jun 5;7(12):1799–801. doi: 10.1093/nsr/nwaa119 (PMC8290938; doi:10.1093/nsr/nwaa119)
Supplement: nwaa119_Supplemental_Files [file nwaa119_supplemental_files.zip › supplementary_data/SM-Efficient network immunization under limited knowledge.aux]

\relax 
\newlabel{FirstPage}{{}{1}{}{}{}}
\@writefile{toc}{\contentsline {title}{Supplementary Materials - Efficient network immunization under limited knowledge}{1}{}}
\@writefile{toc}{\contentsline {section}{\numberline {I}Notations}{1}{}}
\@writefile{lot}{\contentsline {table}{\numberline {I}{\ignorespaces Notations used in this paper.}}{1}{}}
\newlabel{tab:notations}{{I}{1}{}{}{}}
\@writefile{toc}{\contentsline {section}{\numberline {II}Derivation details}{1}{}}
\@writefile{toc}{\contentsline {subsection}{\numberline {A}Derivation of $P_{r}(k,t)$}{1}{}}
\newlabel{equ:Pr}{{S1}{1}{}{}{}}
\@writefile{toc}{\contentsline {subsection}{\numberline {B}Solution of the ODE for $F(k,t)$}{1}{}}
\newlabel{eq:Fp(k)}{{S6}{2}{}{}{}}
\@writefile{toc}{\contentsline {subsection}{\numberline {C}Derivation of the exponential convergence of $p_c$ for large $n$}{2}{}}
\newlabel{eq:F_p^infty}{{S7}{2}{}{}{}}
\newlabel{eq:F_p(k)}{{S8}{2}{}{}{}}
\newlabel{eq: F large n}{{S9}{2}{}{}{}}
\newlabel{eq: F large n k*}{{S10}{2}{}{}{}}
\@writefile{lof}{\contentsline {figure}{\numberline {S1}{\ignorespaces {\bf  Illustration of theory for $F_p(k)$ for large $n$.} For small $k$, $F(k)<p$, $F_p(k)\to F(k)/p$, and for large $k$, $F(k)>p$, $F_p(k)\to 1$. The dashed horizontal line is at the value of $p$. $k_<$ and $k_>$ are the consecutive degrees for which $F(k_<) < p < F(k_>)$ respectively. For determining the decay rate $\alpha $ in Eq.\nobreakspace  {}\textup  {\hbox {\mathsurround \z@ \normalfont  (\ignorespaces S19{}{}{}\hbox {}\unskip \@@italiccorr )}}, one should take $p=p_c$, and find the minimum of $|\qopname  \relax o{log}(F(k)/p_c^{\infty })|$ among all $k$, which is in fact among $k_<$ and $k_>$.}}{2}{}}
\newlabel{fig: Fpk illust}{{S1}{2}{}{}{}}
\newlabel{eq: F large n large k}{{S12}{3}{}{}{}}
\newlabel{eq:epsilon}{{S14}{3}{}{}{}}
\newlabel{eq:epsilon limits}{{S15}{3}{}{}{}}
\newlabel{eq:critic}{{S16}{3}{}{}{}}
\newlabel{eq:Eq. critic large n}{{S17}{3}{}{}{}}
\newlabel{eq: pc vs n all terms}{{S18}{3}{}{}{}}
\newlabel{eq: pc vs n scaling}{{S19}{3}{}{}{}}
\@writefile{lof}{\contentsline {figure}{\numberline {S2}{\ignorespaces {\bf  Examples of $F(k)$.} The decay rate $\alpha $ determines the regimes of power law or exponential convergence of $p_c (n\to \infty )$. $\alpha $ depends on the minimal ratio between $p_c^{\infty }$ and $F(k)$. Hence $\alpha $ is influenced by the density of $F(k)$ in the neighborhood of $p_c^{\infty }$. Here we show the patterns of $F(k)$ for ER network with $N=10^4$ and $k=2$ (a), and for SF network with $N=10^4$ and $\gamma =2.5$ (b). One can see that for larger $p_c^{\infty }$, $F(k)$ is much more dense for SF network, which makes $\alpha $ become small and extend the power-law regime.}}{4}{}}
\newlabel{fig: Fk illust ER SF}{{S2}{4}{}{}{}}
\@writefile{toc}{\contentsline {subsection}{\numberline {D}Derivation of $p_c$ vs $n$ for Scale-Free networks with small $n$}{4}{}}
\newlabel{eq:Pp(k) SF}{{S21}{4}{}{}{}}
\newlabel{eq:Kpc}{{S22}{4}{}{}{}}
\newlabel{eq: k2pc}{{S23}{5}{}{}{}}
\newlabel{eq: pc SF}{{S24}{5}{}{}{}}
\@writefile{toc}{\contentsline {section}{\numberline {III}Example of a simple network with only two degrees}{5}{}}
\citation{leskovec2007graph}
\citation{nr,de2009social}
\citation{leskovec2007graph}
\citation{zafarani2009social}
\citation{nr,opsahl2009clustering}
\citation{nr,bader2012graph}
\@writefile{lot}{\contentsline {table}{\numberline {II}{\ignorespaces Structure features of six real-world networks. }}{6}{}}
\newlabel{tab:networks}{{II}{6}{}{}{}}
\@writefile{lof}{\contentsline {figure}{\numberline {S3}{\ignorespaces The degree distribution of real networks. The first three networks show scale-free characters while the last three are not.}}{6}{}}
\newlabel{figS5}{{S3}{6}{}{}{}}
\@writefile{toc}{\contentsline {section}{\numberline {IV}Real Data}{6}{}}
\bibcite{leskovec2007graph}{{1}{}{{}}{{}}}
\bibcite{de2009social}{{2}{}{{}}{{}}}
\bibcite{nr}{{3}{}{{}}{{}}}
\@writefile{lof}{\contentsline {figure}{\numberline {S4}{\ignorespaces Illustration of model-II. Assuming $n=3$, and in a specific step, nodes $v_{1}, v_{2}, v_{3}$ are known and their associated neighbors (marked in blue) are partially known, $d_{w_{1}}=2, d_{w_{2}}=1$. The highest degree node among the known nodes and the partially known nodes are chosen to be immunized.}}{7}{}}
\newlabel{figS6}{{S4}{7}{}{}{}}
\@writefile{toc}{\contentsline {section}{\numberline {V}Discussion of a second model}{7}{}}
\@writefile{lof}{\contentsline {figure}{\numberline {S5}{\ignorespaces The comparison of model-I and model-II for ER (a-b) and SF (c-d) networks. Circles are the results of model-I while triangles are model-II. In panels (a)-(b), from left to right, they are $\delimiter "426830A k \delimiter "526930B  = 3, 4, 5$ for different $n$ respectively. In panels (c)-(d), from left to right, they are $\gamma = 4.5, 3.5, 2.5$ for different $n$ respectively. The network size is $10^6$ and simulation results are averaged over $100$ independent realizations.}}{7}{}}
\newlabel{figS7}{{S5}{7}{}{}{}}
\@writefile{toc}{\contentsline {section}{\numberline {}References}{7}{}}
\bibcite{zafarani2009social}{{4}{}{{}}{{}}}
\bibcite{opsahl2009clustering}{{5}{}{{}}{{}}}
\bibcite{bader2012graph}{{6}{}{{}}{{}}}
\bibdata{"SM-Efficient network immunization under limited knowledge"Notes}
\bibstyle{apsrev4-1}
\citation{REVTEX41Control}
\citation{apsrev41Control}
\providecommand\NAT@force@numbers{}\NAT@force@numbers
\newlabel{LastBibItem}{{6}{8}{}{}{}}
\newlabel{LastPage}{{}{8}{}{}{}}
