# Supplementary material for: The 40Ca+ ion optical clock
Source: Natl Sci Rev. 2020 Jun 5;7(12):1799–801. doi: 10.1093/nsr/nwaa119 (PMC8290938; doi:10.1093/nsr/nwaa119)
Supplement: nwaa119_Supplemental_Files [file nwaa119_supplemental_files.zip › supplementary_data/SM-Efficient network immunization under limited knowledge.log]

This is XeTeX, Version 3.14159265-2.6-0.99999 (TeX Live 2018) (preloaded format=xelatex 2018.4.16)  1 SEP 2020 12:25
entering extended mode
 restricted \write18 enabled.
 %&-line parsing enabled.
**"SM-Efficient network immunization under limited knowledge.tex"
(./SM-Efficient network immunization under limited knowledge.tex
LaTeX2e <2018-04-01> patch level 2
Babel <3.18> and hyphenation patterns for 84 language(s) loaded.
(/usr/local/texlive/2018/texmf-dist/tex/latex/revtex/revtex4-1.cls
Document Class: revtex4-1 2010/07/25/20:33:00 4.1r (http://publish.aps.org/revt
ex4/ for documentation)
 Copyright (c) 2009 The American Physical Society.
 mailto:revtex@aps.org
 Licensed under the LPPL:
http://www.ctan.org/tex-archive/macros/latex/base/lppl.txt
 Arthur Ogawa <arthur_ogawa at sbcglobal dot net>
 Based on work by David Carlisle <david at dcarlisle.demon.co.uk>.
ltxutil[2010/07/25/20:33:00 4.1r utilities package (portions licensed from W. E
. Baxter web at superscript.com)]
LaTeX Info: Redefining \@centercr on input line 308.
Class revtex4-1 Info: Repairing broken LaTeX eqnarray on input line 358.
\eqncolsep=\skip41
Class revtex4-1 Info: Repairing hyperref-unfriendly LaTeX definition of \mpfoot
note on input line 433.
Class revtex4-1 Info: Repairing broken LateX \@sect on input line 755.
\intertabularlinepenalty=\count80
\@tbpen=\count81
\@arstrutbox@hline=\box26
Class revtex4-1 Info: Repairing broken LaTeX \@xbitor on input line 1786.
Class revtex4-1 Info: Making \typeout \long on input line 2046.
ltxfront[2010/07/25/20:33:00 4.1r frontmatter package (AO,DPC)]
\c@affil=\count82
\c@collab=\count83
\absbox=\box27
ltxgrid[2010/07/25/20:33:00 4.1r page grid package (portions licensed from W. E
. Baxter web at superscript.com)]
\c@linecount=\count84
\output@latex=\toks14
\box@size@1=\box28
\box@size@2=\box29
\@protection@box=\box30
\@topmark@saved=\toks15
\footins@saved=\box31
\footins@recovered=\box32
\column@recovered=\box33
\pagesofar=\box34
\footsofar=\box35
\pagegrid@col=\count85
Class revtex4-1 Info: Overriding \@vspace, \@vspacer, \@no@pgbk, \@newline, and
 \\  on input line 5578.
\c@part=\count86
\c@section=\count87
\c@subsection=\count88
\c@subsubsection=\count89
\c@paragraph=\count90
\c@subparagraph=\count91
\abovecaptionskip=\skip42
\belowcaptionskip=\skip43
\c@figure=\count92
\fbox@1=\box36
\c@table=\count93
\fbox@2=\box37
\c@video=\count94
\fbox@4=\box38
\@bibdataout=\write3
\widetext@top=\box39
\widetext@bot=\box40
Class revtex4-1 Info: Selecting society aps on input line 7542.
(/usr/local/texlive/2018/texmf-dist/tex/latex/revtex/aps4-1.rtx
File: aps4-1 2010/07/25/20:33:00 4.1r (http://publish.aps.org/revtex4/ for docu
mentation)
Class revtex4-1 Info: RevTeX society APS selected on input line 31.
)
Class revtex4-1 Info: Selecting journal pre on input line 7544.
Class revtex4-1 Info: APS journal PRE selected on input line 7545.


Class revtex4-1 Warning: No type size specified, using default 10.

(/usr/local/texlive/2018/texmf-dist/tex/latex/revtex/aps10pt4-1.rtx
File: aps10pt4-1 2010/07/25/20:33:00 4.1r (http://publish.aps.org/revtex4/ for 
documentation)
Class revtex4-1 Info: RevTeX pointsize 10pt selected on input line 30.
)
(/usr/local/texlive/2018/texmf-dist/tex/latex/textcase/textcase.sty
Package: textcase 2004/10/07 v0.07 Text only upper/lower case changing (DPC)
)
(/usr/local/texlive/2018/texmf-dist/tex/latex/url/url.sty
\Urlmuskip=\muskip10
Package: url 2013/09/16  ver 3.4  Verb mode for urls, etc.
)
(/usr/local/texlive/2018/texmf-dist/tex/latex/natbib/natbib.sty
Package: natbib 2010/09/13 8.31b (PWD, AO)
\bibhang=\skip44
\bibsep=\skip45
LaTeX Info: Redefining \cite on input line 694.
\c@NAT@ctr=\count95
)
Class revtex4-1 Info: Repairing natbib's \BibitemShut on input line 7549.

(/usr/local/texlive/2018/texmf-dist/tex/latex/revtex/revsymb4-1.sty
Package: revsymb4-1 2010/07/25/20:33:00 4.1r (http://publish.aps.org/revtex4/ f
or documentation)
LaTeX Info: Redefining \REV@mathfrak on input line 119.
))
(/usr/local/texlive/2018/texmf-dist/tex/latex/amsmath/amsmath.sty
Package: amsmath 2017/09/02 v2.17a AMS math features
\@mathmargin=\skip46

For additional information on amsmath, use the `?' option.
(/usr/local/texlive/2018/texmf-dist/tex/latex/amsmath/amstext.sty
Package: amstext 2000/06/29 v2.01 AMS text

(/usr/local/texlive/2018/texmf-dist/tex/latex/amsmath/amsgen.sty
File: amsgen.sty 1999/11/30 v2.0 generic functions
\@emptytoks=\toks16
\ex@=\dimen102
)
LaTeX Info: Redefining \text on input line 28.
)
(/usr/local/texlive/2018/texmf-dist/tex/latex/amsmath/amsbsy.sty
Package: amsbsy 1999/11/29 v1.2d Bold Symbols
\pmbraise@=\dimen103
)
(/usr/local/texlive/2018/texmf-dist/tex/latex/amsmath/amsopn.sty
Package: amsopn 2016/03/08 v2.02 operator names
)
\inf@bad=\count96
LaTeX Info: Redefining \frac on input line 213.
\uproot@=\count97
\leftroot@=\count98
LaTeX Info: Redefining \overline on input line 375.
\classnum@=\count99
\DOTSCASE@=\count100
LaTeX Info: Redefining \ldots on input line 472.
LaTeX Info: Redefining \dots on input line 475.
LaTeX Info: Redefining \cdots on input line 596.
\Mathstrutbox@=\box41
\strutbox@=\box42
\big@size=\dimen104
LaTeX Font Info:    Redeclaring font encoding OML on input line 712.
LaTeX Font Info:    Redeclaring font encoding OMS on input line 713.
\macc@depth=\count101
\c@MaxMatrixCols=\count102
\dotsspace@=\muskip11
\c@parentequation=\count103
\dspbrk@lvl=\count104
\tag@help=\toks17
\row@=\count105
\column@=\count106
\maxfields@=\count107
\andhelp@=\toks18
\eqnshift@=\dimen105
\alignsep@=\dimen106
\tagshift@=\dimen107
\tagwidth@=\dimen108
\totwidth@=\dimen109
\lineht@=\dimen110
\@envbody=\toks19
\multlinegap=\skip47
\multlinetaggap=\skip48
\mathdisplay@stack=\toks20
LaTeX Info: Redefining \[ on input line 2817.
LaTeX Info: Redefining \] on input line 2818.
)
(/usr/local/texlive/2018/texmf-dist/tex/latex/amsfonts/amssymb.sty
Package: amssymb 2013/01/14 v3.01 AMS font symbols

(/usr/local/texlive/2018/texmf-dist/tex/latex/amsfonts/amsfonts.sty
Package: amsfonts 2013/01/14 v3.01 Basic AMSFonts support
\symAMSa=\mathgroup4
\symAMSb=\mathgroup5
LaTeX Font Info:    Overwriting math alphabet `\mathfrak' in version `bold'
(Font)                  U/euf/m/n --> U/euf/b/n on input line 106.
LaTeX Info: Redefining \frak on input line 111.
LaTeX Info: Redefining \Bbb on input line 113.
))
(/usr/local/texlive/2018/texmf-dist/tex/latex/graphics/graphicx.sty
Package: graphicx 2017/06/01 v1.1a Enhanced LaTeX Graphics (DPC,SPQR)

(/usr/local/texlive/2018/texmf-dist/tex/latex/graphics/keyval.sty
Package: keyval 2014/10/28 v1.15 key=value parser (DPC)
\KV@toks@=\toks21
)
(/usr/local/texlive/2018/texmf-dist/tex/latex/graphics/graphics.sty
Package: graphics 2017/06/25 v1.2c Standard LaTeX Graphics (DPC,SPQR)

(/usr/local/texlive/2018/texmf-dist/tex/latex/graphics/trig.sty
Package: trig 2016/01/03 v1.10 sin cos tan (DPC)
)
(/usr/local/texlive/2018/texmf-dist/tex/latex/graphics-cfg/graphics.cfg
File: graphics.cfg 2016/06/04 v1.11 sample graphics configuration
)
Package graphics Info: Driver file: xetex.def on input line 99.

(/usr/local/texlive/2018/texmf-dist/tex/latex/graphics-def/xetex.def
File: xetex.def 2017/06/24 v5.0h Graphics/color driver for xetex
))
\Gin@req@height=\dimen111
\Gin@req@width=\dimen112
)
(/usr/local/texlive/2018/texmf-dist/tex/latex/graphics/color.sty
Package: color 2016/07/10 v1.1e Standard LaTeX Color (DPC)

(/usr/local/texlive/2018/texmf-dist/tex/latex/graphics-cfg/color.cfg
File: color.cfg 2016/01/02 v1.6 sample color configuration
)
Package color Info: Driver file: xetex.def on input line 147.
)
(/usr/local/texlive/2018/texmf-dist/tex/latex/soul/soul.sty
Package: soul 2003/11/17 v2.4 letterspacing/underlining (mf)
\SOUL@word=\toks22
\SOUL@lasttoken=\toks23
\SOUL@cmds=\toks24
\SOUL@buffer=\toks25
\SOUL@token=\toks26
\SOUL@spaceskip=\skip49
\SOUL@ttwidth=\dimen113
\SOUL@uldp=\dimen114
\SOUL@ulht=\dimen115
)
Class revtex4-1 Info: Patching LaTeX tabular. on input line 53.
Class revtex4-1 Info: Robustifying \LaTeX's \boldmath command on input line 53.

Class revtex4-1 Info: cite was not loaded (OK!) on input line 53.
Class revtex4-1 Info: mcite was not loaded (OK!) on input line 53.
Class revtex4-1 Info: multicol was not loaded (OK!) on input line 53.

(./SM-Efficient network immunization under limited knowledge.aux)
\openout1 = `"SM-Efficient network immunization under limited knowledge.aux"'.

LaTeX Font Info:    Checking defaults for OML/cmm/m/it on input line 53.
LaTeX Font Info:    ... okay on input line 53.
LaTeX Font Info:    Checking defaults for T1/cmr/m/n on input line 53.
LaTeX Font Info:    ... okay on input line 53.
LaTeX Font Info:    Checking defaults for OT1/cmr/m/n on input line 53.
LaTeX Font Info:    ... okay on input line 53.
LaTeX Font Info:    Checking defaults for OMS/cmsy/m/n on input line 53.
LaTeX Font Info:    ... okay on input line 53.
LaTeX Font Info:    Checking defaults for TU/lmr/m/n on input line 53.
LaTeX Font Info:    ... okay on input line 53.
LaTeX Font Info:    Checking defaults for OMX/cmex/m/n on input line 53.
LaTeX Font Info:    ... okay on input line 53.
LaTeX Font Info:    Checking defaults for U/cmr/m/n on input line 53.
LaTeX Font Info:    ... okay on input line 53.
\openout3 = `"SM-Efficient network immunization under limited knowledgeNotes.bi
b"'.

LaTeX Font Info:    Try loading font information for U+msa on input line 107.

(/usr/local/texlive/2018/texmf-dist/tex/latex/amsfonts/umsa.fd
File: umsa.fd 2013/01/14 v3.01 AMS symbols A
)
LaTeX Font Info:    Try loading font information for U+msb on input line 107.

(/usr/local/texlive/2018/texmf-dist/tex/latex/amsfonts/umsb.fd
File: umsb.fd 2013/01/14 v3.01 AMS symbols B
) [1]
File: fig/figS1.eps Graphic file (type eps)
<fig/figS1.eps>


LaTeX Warning: `h' float specifier changed to `ht'.


Underfull \hbox (badness 10000) in paragraph at lines 222--224

 []


Overfull \hbox (0.87244pt too wide) detected at line 278
[][]
 []


Underfull \hbox (badness 10000) in paragraph at lines 278--280

 []

[2]
Underfull \hbox (badness 10000) in paragraph at lines 296--298

 []


Underfull \hbox (badness 10000) in paragraph at lines 313--315

 []


Underfull \hbox (badness 10000) in paragraph at lines 316--318

 []


Underfull \hbox (badness 10000) in paragraph at lines 338--340

 []


Underfull \hbox (badness 10000) in paragraph at lines 388--390
\TU/lmr/m/n/10 where $\OML/cmm/m/it/10 ^^K \OT1/cmr/m/n/10 = [][] \OMS/cmsy/m/n
/10 j []\OT1/cmr/m/n/10 [\OML/cmm/m/it/10 p[]=F\OT1/cmr/m/n/10 (\OML/cmm/m/it/1
0 k\OT1/cmr/m/n/10 )]\OMS/cmsy/m/n/10 j$ \TU/lmr/m/n/10 and $\OML/cmm/m/it/10 A
 \OT1/cmr/m/n/10 =
 []


Underfull \hbox (badness 10000) in paragraph at lines 391--393

 []

[3]
File: fig/figS2.eps Graphic file (type eps)
<fig/figS2.eps>

Underfull \hbox (badness 10000) in paragraph at lines 405--406

 []


Overfull \hbox (4.53764pt too wide) detected at line 428
[]
 []

[4] [5]
Underfull \hbox (badness 10000) in paragraph at lines 573--576

 []


Underfull \hbox (badness 10000) in paragraph at lines 573--576

 []


Underfull \hbox (badness 10000) in paragraph at lines 581--583

 []

File: fig/figS3a.eps Graphic file (type eps)
<fig/figS3a.eps>
File: fig/figS3b.eps Graphic file (type eps)
<fig/figS3b.eps>
File: fig/figS3c.eps Graphic file (type eps)
<fig/figS3c.eps>
File: fig/figS3d.eps Graphic file (type eps)
<fig/figS3d.eps>
File: fig/figS3e.eps Graphic file (type eps)
<fig/figS3e.eps>
File: fig/figS3f.eps Graphic file (type eps)
<fig/figS3f.eps>
[6]
File: fig/figS4.eps Graphic file (type eps)
<fig/figS4.eps>
File: fig/figS5a.eps Graphic file (type eps)
<fig/figS5a.eps>
File: fig/figS5b.eps Graphic file (type eps)
<fig/figS5b.eps>
File: fig/figS6c.eps Graphic file (type eps)
<fig/figS6c.eps>
File: fig/figS6d.eps Graphic file (type eps)
<fig/figS6d.eps>
 [7]
No file "SM-Efficient network immunization under limited knowledge".bbl.
[8] (./SM-Efficient network immunization under limited knowledge.aux) ) 
Here is how much of TeX's memory you used:
 3859 strings out of 492970
 49461 string characters out of 6133938
 151441 words of memory out of 5000000
 7790 multiletter control sequences out of 15000+600000
 13142 words of font info for 61 fonts, out of 8000000 for 9000
 1348 hyphenation exceptions out of 8191
 29i,19n,27p,1472b,309s stack positions out of 5000i,500n,10000p,200000b,80000s

Output written on SM-Efficient network immunization under limited knowledge.pdf
 (8 pages).
