# Supplementary material for: The 40Ca+ ion optical clock
Source: Natl Sci Rev. 2020 Jun 5;7(12):1799–801. doi: 10.1093/nsr/nwaa119 (PMC8290938; doi:10.1093/nsr/nwaa119)
Supplement: nwaa119_Supplemental_Files [file nwaa119_supplemental_files.zip › supplementary_data/SM-Efficient network immunization under limited knowledge.tex]

%% ****** Start of file apstemplate.tex ****** %
%% dropbox
%%
%%   This file is part of the APS files in the REVTeX 4 distribution.
%%   Version 4.1r of REVTeX, August 2010
%%
%%
%%   Copyright (c) 2001, 2009, 2010 The American Physical Society.
%%
%%   See the REVTeX 4 README file for restrictions and more information.
%%
%
% This is a template for producing manuscripts for use with REVTEX 4.0
% Copy this file to another name and then work on that file.
% That way, you always have this original template file to use.
%
% Group addresses by affiliation; use superscriptaddress for long
% author lists, or if there are many overlapping affiliations.
% For Phys. Rev. appearance, change preprint to twocolumn.
% Choose pra, prb, prc, prd, pre, prl, prstab, prstper, or rmp for journal
%  Add 'draft' option to mark overfull boxes with black boxes
%  Add 'showpacs' option to make PACS codes appear
%  Add 'showkeys' option to make keywords appear
\documentclass[aps,superscriptaddress,twocolumn,pre]{revtex4-1}
%\documentclass[aps,prl,preprint,superscriptaddress]{revtex4-1}
%\documentclass[aps,prl,reprint,groupedaddress]{revtex4-1}
\usepackage{amsmath}
\usepackage{amssymb}
%\usepackage{lineno}
% You should use BibTeX and apsrev.bst for references
% Choosing a journal automatically selects the correct APS
% BibTeX style file (bst file), so only uncomment the line
% below if necessary.
%\bibliographystyle{apsrev4-1}
\usepackage{graphicx}
\usepackage{color,soul}
%\usepackage{ulem}
%\usepackage{lineno}
%\usepackage[margin=4cm]{geometry}


\newcommand{\matr}[1]{\boldsymbol{#1}}
\newcommand{\av}[1]{\langle #1 \rangle}
\newcommand{\dd}{\mathrm{d}}
\newcommand{\red}[1]{{\color{red} #1 }}
\newcommand{\blue}[1]{{\color{blue} #1 }}
\newcommand{\cyan}[1]{{\color{cyan} #1 }}
\newcommand{\dodo}[2]{\frac{\partial #1}{\partial #2}}
\renewcommand{\theequation}{S\arabic{equation}}
\renewcommand{\thefigure}{S\arabic{figure}}

\begin{document}
% Use the \preprint command to place your local institutional report
% number in the upper righthand corner of the title page in preprint mode.
% Multiple \preprint commands are allowed.
% Use the 'preprintnumbers' class option to override journal defaults
% to display numbers if necessary
%\linenumbers\relax % Commence numbering lines

%Title of paper
\title{Supplementary Materials - Efficient network immunization under limited knowledge}

% repeat the \author .. \affiliation  etc. as needed
% \email, \thanks, \homepage, \altaffiliation all apply to the current
% author. Explanatory text should go in the []'s, actual e-mail
% address or url should go in the {}'s for \email and \homepage.
% Please use the appropriate macro foreach each type of information

% \affiliation command applies to all authors since the last
% \affiliation command. The \affiliation command should follow the
% other information
% \affiliation can be followed by \email, \homepage, \thanks as well.
\author{Yangyang Liu}
%\email[]{Your e-mail address}
%\homepage[]{Your web page}
%\thanks{}
\thanks{Y. Liu and H. Sanhedrai contributed equally to this work}
\affiliation{Department of Systems Science, National University of Defense Technology, Changsha, Hunan 410073, China}
\author{Hillel Sanhedrai}
\thanks{Y. Liu and H. Sanhedrai contributed equally to this work}
\affiliation{Department of Physics, Bar-Ilan University, Ramat Gan 5290002, Israel}
\author{GaoGao Dong}
\email{To whom correspondence may be addressed. Email: dfocus.gao@gmail.com, lsheks@gmail.com, havlins@gmail.com}
\affiliation{Faculty of Science, Jiangsu University, Zhenjiang, Jiangsu 212013, China}
\author{Louis M. Shekhtman}
\email{To whom correspondence may be addressed. Email: dfocus.gao@gmail.com, lsheks@gmail.com, havlins@gmail.com}
\affiliation{Department of Physics, Bar-Ilan University, Ramat Gan 5290002, Israel}
\affiliation{Networks Science Institute, Northeastern University, Boston, MA 02115}
\author{Fan Wang}
\affiliation{Department of Physics, Bar-Ilan University, Ramat Gan 5290002, Israel}
\author{Sergey V. Buldyrev}
\affiliation{Department of Physics, Yeshiva University, New York, New York 10033, USA}
\author{Shlomo Havlin}
\email{To whom correspondence may be addressed. Email: dfocus.gao@gmail.com, lsheks@gmail.com, havlins@gmail.com}
\affiliation{Department of Physics, Bar-Ilan University, Ramat Gan 5290002, Israel}
%Collaboration name if desired (requires use of superscriptaddress
%option in \documentclass). \noaffiliation is required (may also be
%used with the \author command).
%\collaboration can be followed by \email, \homepage, \thanks as well.
%\collaboration{}
%\noaffiliation

\date{\today}


\maketitle
\section{Notations}
 Unless particularly specified, the notations used in this paper are illustrated in Table \ref{tab:notations}. And symbols in the derivation are also described in detail on where they first appear in the manuscript.
\begin{table}[htbp]
	\caption{\label{tab:notations}Notations used in this paper.}
	\begin{tabular}{|p{2cm}|p{6cm}|}
		\hline
		\textbf{Notations} &  \textbf{Descriptions} \\
		\hline
		$|\cdot|$ &  The cardinality  of a set. \\
		\hline
		$G$ &   A network. \\
		\hline
		$V$ &   The set of nodes in a network.\\
		\hline
		$E$ &  The set of edges in a network.\\
		\hline
		$N$ &  The number of nodes in a network.\\
		\hline
		$P(k,t)$ & The degree distribution of a network at time $t$.\\
		\hline
		$F(k,t)$ & The cumulative degree distribution of a network at time $t$.\\
		\hline
		$p$ &  The fraction of remaining nodes in a network.\\
		\hline
		$P_{\infty}$ & The fraction of giant component in a network.\\
		\hline
		$p_c$ & The critical threshold where the giant component first occurs.\\
		\hline
		
	\end{tabular}
\end{table}
\section{Derivation details}
\subsection{Derivation of $P_{r}(k,t)$}
In Eq. (1), $F(k,t)$ is the probability that the degree of a randomly chosen node is less or equal to $k$ at time $t$. According to our efficient immunization strategy, we randomly select $n$ nodes and choose the node with highest degree to immunize. Then a node with degree $k$ is immunized at time $t$ under condition that it is chosen at least once and the degree of rest chosen nodes is less than $k$. Hence the probability $P_{r}(k,t)$ is
\begin{equation}\label{equ:Pr}
\begin{aligned}
P_{r}(k,t)& =\sum_{m=1}^{n}[\frac{n!}{m!(n-m)!}P(k,t)^{m}(\sum_{s=0}^{k-1}P(s,t))^{n-m}]\\
& =(\sum_{s=0}^{k}P(s,t))^n-(\sum_{s=0}^{k-1}P(s,t))^{n}\\
&=F(k,t)^{n}-F(k-1,t)^{n}.\\
\end{aligned}
\end{equation} \\
Another easy way to show this is that
the maximal degree is less or equal to $k$ among $n$ nodes if and only if all degrees are lower or equal to $k$.
Thus, $F_r(k,t) = F(k,t)^n$. Then, the probability $P_r(k,t)$ can be obtained from its cumulative probability $F_r(k,t)$,
\begin{equation}
P_r(k,t) = F(k,t)^{n}-F(k-1,t)^{n}.
\end{equation}


\subsection{Solution of the ODE for $F(k,t)$}
Consider the ODE
\begin{equation}
-F+(N-t)\dot{F}=-F^n,
\end{equation}
where $F=F(k,t)$,
with the initial condition
\begin{equation}
F(k,t=0)=F(k).
\end{equation}
Using separation of variables we get
\begin{equation*}
\frac{\dd F}{F-F^n}=\frac{\dd t}{N-t}.
\end{equation*}
Thus,
\begin{gather*}
\frac{1}{n-1} \log \left| \frac{F^n}{F^n-F} \right| = -\log (N-t) +C_1
\\
\left| \frac{F^n}{F^n-F} \right| = e^{(n-1)(-\log (N-t) +C_1)}
\\
F^{1-n} = 1 + C_2e^{(n-1)\log (N-t)}
\\
F = \left( 1 + C_2e^{(n-1)\log (N-t)} \right) ^ {-\frac{1}{n-1}}
\end{gather*}
Recalling that $F(k,t=0)=F(k)$, and substituting $t=0$ gives
\begin{gather*}
F(k)^{1-n}=1+C_2e^{(n-1)\log(N)}\\
C_2=\big(F(k)^{1-n}-1\big)e^{-(n-1)\log(N)}.
\end{gather*}
As a result,
\begin{equation}
F(k,t)=\Big(1+\big(F(k)^{1-n}-1\big)e^{(n-1)\log[(N-t)/N]}\Big)^{-\frac{1}{n-1}},
\end{equation}
or
\begin{equation}
F_p(k)=\big(1+\left(F(k)^{1-n}-1\right)p^{n-1}\big)^{-\frac{1}{n-1}},
\label{eq:Fp(k)}
\end{equation}
where $F_p(k)$ is the cumulative distribution of degree of the occupied nodes after removing $1-p$ fraction of nodes. \\
For $n=1$, the solution of the ODE is $F=Const.$, namely $F_p(k)=F(k)$ as expected. Also Eq.~\eqref{eq:Fp(k)} converges to it if we take the limit $n\to 1$.

\subsection{Derivation of the exponential convergence of $p_c$ for large $n$}

First, we find $F_p(k)$ and $P_p(k)$ for large $n$.
Examining Eq.~\eqref{eq:Fp(k)} where $n\to \infty$, as elaborated below, we recognize two behaviors depending on $F(k)<p$ or $F(k)>p$.  For the leading term
\begin{equation} \label{eq:F_p^infty}
F_p^{\infty}(k) =
\begin{cases}
\frac{F(k)}{p}, & F(k)<p
\\
1, & F(k)>p
\end{cases}
\end{equation}
See Fig. \ref{fig: Fpk illust} for illustration. \\
\begin{figure}[h]
	\centering
	\includegraphics[width=0.99\linewidth]{fig/figS1}
	\caption{{\bf Illustration of theory for $F_p(k)$ for large $n$.} For small $k$, $F(k)<p$, $F_p(k)\to F(k)/p$, and for large $k$, $F(k)>p$, $F_p(k)\to 1$. The dashed horizontal line is at the value of $p$. $k_<$ and $k_>$ are the consecutive degrees for which $F(k_<) < p < F(k_>)$ respectively. For determining the decay rate $\alpha$ in Eq.~\eqref{eq: pc vs n scaling}, one should take $p=p_c$, and find the minimum of $|\log(F(k)/p_c^{\infty})|$ among all $k$, which is in fact among $k_<$ and $k_>$.}
	\label{fig: Fpk illust}
\end{figure}
\noindent
Let us denote the next term as
\begin{equation} \label{eq:F_p(k)}
F_p(k) = F_p^{\infty}(k) +\epsilon(k,p,n)
\end{equation}
Then, we approach finding the next term, $\epsilon$, in each range of degree $k$. \\

\noindent
{\bf \boldmath For small $k$, such that  $F(k)<p$,}
\begin{gather}
\begin{aligned}
F_p(k) & \approx \left( 1 + \left(\frac{p}{F}\right)^{n} - p^{n} \right) ^ {-\frac{1}{n}} \approx \left( 1 + \left(\frac{p}{F}\right)^{n}  \right) ^ {-\frac{1}{n}}
\\
& = \frac{F}{p} \left( 1 + \left(\frac{F}{p}\right)^{n}  \right) ^ {-\frac{1}{n}}
\\
& =  \frac{F}{p} \exp \left[ -\frac{1}{n} \log \left( 1+\left( \frac{F}{p}\right)^n \right) \right]
\\
& \approx \frac{F}{p}\exp \left[ -\frac{1}{n} \left( \frac{F}{p}\right)^n \right]
\approx \frac{F(k)}{p}\left[1 -\frac{1}{n} \left( \frac{F(k)}{p}\right)^n \right]
\\
& \approx \frac{F(k)}{p} -\frac{1}{n} e^{- (n+1) \left[ \log p - \log F(k) \right] }
\end{aligned}
\label{eq: F large n}
\end{gather}

\noindent
{\bf For} the particular case that there exists a degree satisfying  {\boldmath $F(k)=p$},
\begin{equation}
\begin{aligned}
F_p(k) & \approx \left( 1 + \left(\frac{p}{F}\right)^{n} - p^{n} \right) ^ {-\frac{1}{n}}
\\
&\approx 2 ^ {-\frac{1}{n}}
= e^{-\frac{1}{n} \log 2} \approx 1-\frac{\log 2}{n}
\end{aligned}
\label{eq: F large n k*}
\end{equation}
{\bf \boldmath For the limit $F(k)\to p$} such that $(p/F(k))^n\to1$,
let us define $\zeta=1-p/F$ which is small. Then,
\begin{align*}
(p/F)^{n} &= (1-\zeta)^n = \exp (n\ln (1-\zeta))
\\
& \approx 1+n \ln (1-\zeta) \approx 1-\zeta n
\\
&  = 1-n(1-p/F).
\end{align*}
Thus,
\begin{equation}
\begin{aligned}
F_p(k) & \approx \left( 1 + \left(\frac{p}{F}\right)^{n} - p^{n} \right) ^ {-\frac{1}{n}}
\\
& \approx \left( 2 -n(1-p/F) - p^{n} \right) ^ {-\frac{1}{n}}
\\
& \approx \exp \left[ -\frac{1}{n} \ln \left( 2 -n(1-p/F) - p^{n} \right) \right]
\\
& \approx \exp \left[ -\frac{1}{n}\ln 2 -\frac{1}{n} \ln \left( 1 -n(1-p/F)/2 - p^{n}/2 \right) \right]
\\
& \approx \exp \left[ -\frac{\ln 2}{n} + \frac{1-p/F}{2} + \frac{p^{n}}{2n} \right]
\\
& \approx 1 - \frac{\ln 2}{n} + \frac{1-p/F}{2} + \frac{p^{n}}{2n}
\end{aligned}
\end{equation}
\\

\noindent
{\bf\boldmath For large $k$, namely $p<F(k)<1$},
\begin{equation}
\begin{aligned}
F_p(k) & \approx \left( 1 + \left(\frac{p}{F}\right)^{n} - p^{n} \right) ^ {-\frac{1}{n}}
\\
& = \exp \left[ -\frac{1}{n} \log \left( 1+\left( \frac{p}{F}\right)^n - p^n \right) \right]
\\
& \approx  \exp \left[ -\frac{1}{n} \left( \frac{p}{F}\right)^n + \frac{p^n}{n} \right]
\\
& \approx 1 -\frac{1}{n} \left( \frac{p}{F(k)}\right)^n +\frac{p^n}{n}
\\
& \approx 1 -\frac{1}{n} \exp \left(- n \left[ \log F(k) - \log p \right] \right).
\end{aligned}
\label{eq: F large n large k}
\end{equation}
\\

\noindent
{\bf \boldmath In the limit $F(k)\to1$}, we should keep the last term above, $p^n/n$, in order to get $F_p(k)\to1$. In more detail, if $F(k)^n\to1$ we can denote a small term $\xi(k)=1-F(k)$, which satisfies
\begin{gather*}
	 F(k)^{-n}= \exp (-n\ln F(k)) \approx 1-n \ln F(k)
	 \\
	 = 1-n \ln(1-\xi(k)) \approx 1+n\xi(k).
\end{gather*}
Substituting this into Eq. \eqref{eq: F large n large k} gives
\begin{equation}
\begin{aligned}
F_p(k) & \approx 1 -\frac{1}{n} \left( \frac{p}{F(k)}\right)^n +\frac{p^n}{n}
\\
& \approx 1 - \xi(k)p^n = 1 - p^n(1-F(k)).
\end{aligned}
\end{equation}
\\

\noindent
{\bf\boldmath Finally, for $F(k)=1$}, it easy to see that also $F_p(k)=1$. \\

\noindent
To summarize, the next term of $F_p(k)$ is
\begin{equation} \label{eq:epsilon}
\epsilon(k,p,n) =
\begin{cases}
-\frac{1}{n} e^{-\alpha_kn}, & F(k)<1
\\
0, & F(k)=1
\end{cases},
\end{equation}
where $\alpha_k=\left|\log \left[ p /F(k) \right] \right|$.\\
If there are degrees which obey the limits $F(k)^n\to1$, or $[F(k)/p]^n\to1$, then they satisfy
\begin{equation} \label{eq:epsilon limits}
\epsilon(k,p,n) =
\begin{cases}
-\frac{1}{n} \left(\ln2-n \left[1-\frac{p}{F(k)}\right]\right), & \left(\frac{p}{F(k)}\right)^n\to1
\\
-p^n(1-F(k)), & F(k)^n\to1
\end{cases}.
\end{equation}
\\

Having an approximation for $F_p(k)$, we approach now to find $p_c$ using the equation for criticality,
\begin{equation}\label{eq:critic}
1=\frac{p}{\av{k}}\sum_{k=0}^{\infty}k(k-1)P_p(k).
\end{equation}
 \\
Before, we denote several special degrees: the degrees where $F(k)$ is close to $p$, and the maximal degree, as following
\begin{gather*}
k_< = \max_{F(k)<p}k,
\\
k_> = \min_{F(k) \geq p}k ,
\\
K = \min_{F(k)=1} k .
\end{gather*}
Plugging Eqs.~\eqref{eq:F_p^infty},\eqref{eq:epsilon},\eqref{eq:F_p(k)} into Eq.~\eqref{eq:critic}, and using change of summation indexes, one can obtain
\begin{align*}
\frac{\av{k}}{p_c} & = \sum_{k=2}^{\infty} k  (k-1) \Delta F_p(k)
\\
& = \sum_{k=2}^{\infty} k  (k-1) \Delta F_p^{\infty}(k) +  \sum_{k=2}^{K} k  (k-1) \Delta \epsilon(k,p_c,n)
\\
&= \sum_{k=2}^{k_<} k  (k-1) \frac{P(k)}{p_c} + \sum_{k=k_>+1}^{\infty} k  (k-1) \cdot 0
\\
& + k_>  k_< \left[ 1- \frac{F(k_<)}{p_c} \right]
-2 \sum_{k=1}^{K} k \epsilon(k,p_c,n).
\end{align*}
Hence,
\begin{equation} \label{eq:Eq. critic large n}
	\begin{aligned}
		\frac{\av{k}}{p_c} & = \sum_{k=2}^{k_<} k  (k-1) \frac{P(k)}{p_c}
		\\
		&+  k_>  k_< \left[ 1- \frac{F(k_<)}{p_c} \right] -2 \sum_{k=1}^{K} k \epsilon(k,p_c,n)
	\end{aligned}
\end{equation}
and for $n \to \infty$, for the leading term, $p_c^{\infty}$,
\begin{gather*}
\frac{\av{k}}{p_c^{\infty}} = \sum_{k=2}^{k_<} k  (k-1) \frac{P(k)}{p_c^{\infty}}  +  k_>  k_< \left[ 1- \frac{F(k_<)}{p_c^{\infty}} \right]
\\
p_c^{\infty} = F(k_<) + \frac{1}{k_>  k_<} \left(\av{k} - \sum_{k=2}^{k_<} k  (k-1) P(k) \right),
\end{gather*}
where $k_{<}$ and $ k_>$ are determined by $p_c^{\infty}$, but are independent of $n$. \\
For the next term, returning to the equation \eqref{eq:Eq. critic large n} and obtain
\begin{gather} \label{eq: pc vs n all terms}
p_c = p_c^{\infty}  + \frac{2p_c^{\infty}}{k_>  k_<} \sum_{k=1}^{K} k \epsilon(k,p_c^{\infty},n)
\end{gather}
The terms $\epsilon(k,p_c^{\infty},n)$ in the summation decay exponentially with $n$ by rate $\alpha_k = \left|\ln [p_c^{\infty} / F(k)] \right|$, and because $n\to \infty$, the dominant term is the one with the lowest rate $\alpha=\min_k \{ \alpha_k \}$, and the corresponding $k$ will be denoted by $k_{\rm slow}$, meaning $\alpha = \alpha_{k_{\rm slow} }$. \\
Therefore,
\begin{gather} \label{eq: pc vs n scaling}
p_c \sim p_c^{\infty}  - A \frac{1}{n} e^{-\alpha n}
\end{gather}
where $\alpha=\min_k|\log [p_c^{\infty}/ F(k)]|$ and $A = (2p_c^{\infty}k_{\rm slow})/(k_>  k_< )$. It is obvious that $k_{\rm slow}$ is $k_<$ or $k_>$ because $F(k)$ is monotonic.

We know that if $F(k)=1$ then $\epsilon=0$, so if $F(k_{\rm slow})=F(k_>)=1$ then $k_<$ should be taken as $k_{\rm slow}$. It should also be noted that if $F(k_{\rm slow})=p_c^{\infty}$ or very close, then $\epsilon(k_{\rm slow},p_c^{\infty},n) = - n^{-1}\log 2 $. Another special case is where $k_{\rm slow}$ is not unique, then we take all of them, and $k_{\rm slow}$ is replaced by $\sum_{k_{\rm slow}} k_{\rm slow}$.
\\

\begin{figure}[ht]
	\centering
	\includegraphics[width=0.99\linewidth]{fig/figS2}
%	\includegraphics[width=0.99\linewidth]{Fk_ER_SF_Illust}
%	\includegraphics[width=0.49\linewidth]{Fk_ER_n1e4_k2}
%	\includegraphics[width=0.49\linewidth]{Fk_SF_n1e4_lamb2p5}
	\caption{{\bf Examples of $F(k)$.} The decay rate $\alpha$ determines the regimes of power law or exponential convergence of $p_c (n\to \infty)$. $\alpha$ depends on the minimal ratio between $p_c^{\infty}$ and $F(k)$. Hence $\alpha$ is influenced by the density of $F(k)$ in the neighborhood of $p_c^{\infty}$. Here we show the patterns of $F(k)$ for ER network with $N=10^4$ and $k=2$ (a), and for SF network with  $N=10^4$ and $\gamma=2.5$ (b). One can see that for larger $p_c^{\infty}$, $F(k)$ is much more dense for SF network, which makes $\alpha$ become small and extend the power-law regime.}
	\label{fig: Fk illust ER SF}
\end{figure}


The behavior of Eq.~\eqref{eq: pc vs n scaling} depends on the value of $n$, and splits into two regimes. Where $n \ll 1/\alpha$, convergence will be according to a power-law, and where $n \gg 1/\alpha $ the convergence is exponential. It means that the width of these two regimes depends on $\alpha$. The value of $\alpha$ depends on the value of $p_c^{\infty}$ and the details of the degree distribution. Therefore, taking conditions providing $p_c^{\infty} \to 1$ might lead to a broader power law regime. That is because the tail of the degree distribution, $P(k)$, has very small values, which can be $\sim1/N$. That implies that there are values of $F(k)\sim 1-1/N$, which yields $\alpha=\min_k \left|\log \left( p_c^{\infty} / F(k) \right) \right|\approx \log (1)-\log (1-1/N) \approx 1/N$, and makes the power law regime being any $n \ll N$ in this case. In contrast, if $p_c^{\infty}$ is not very close to 1, then $\alpha$ is expected to be finite because $F(k)$ in not very dense in this regime. Therefore, the exponential behavior will rule even for small $n$. See in Fig. \ref{fig: Fk illust ER SF} examples of ER and SF networks. \\


\subsection{Derivation of $p_c$ vs $n$ for Scale-Free networks with small $n$}

Here we consider SF network with $2<\gamma<3$. If $n=1$, then $p_c\to0$.
In order to find out for which $n$, $p_c$ becomes non-zero, we analyze Eqs. \eqref{eq:Fp(k)} and \eqref{eq:critic} for large $k$ (high degrees govern the behavior in SF network), small $n$ and $p$ as follows. \\
It can be shown that
\begin{gather}
F(k) \approx 1 - \left( k/m \right)^{1-\gamma},
\end{gather}
Then,
\begin{gather*}
\begin{aligned}
F(k)^{n} & \approx \left(1 - \left( k/m \right)^{1-\gamma}\right)^n
\approx \exp \left[ n \log \left(1 - \left( k/m \right)^{1-\gamma}\right) \right]
\\
&\approx \exp \left[- n  \left( k/m \right)^{1-\gamma} \right]
\approx 1-n\left(k/m\right)^{1-\gamma},
\end{aligned}
\\
F(k)^{1-n} \approx 1+(n-1)\left(k/m\right)^{1-\gamma},
\end{gather*}
where we assume $(k/m)^{\gamma-1} \gg n$ for large degrees.
Plugging this into Eq. \eqref{eq:Fp(k)},
\begin{gather*}
\begin{aligned}
F_p(k) & = \big(1+\left(F(k)^{1-n}-1\right)p^{n-1}\big)^{-\frac{1}{n-1}}
\\
&\approx \big(1+(n-1)\left(k/m\right)^{1-\gamma}p^{n-1}\big)^{-\frac{1}{n-1}}
\\
& \approx \exp \left[ -\frac{1}{n-1} \log \big(1+(n-1)\left(k/m\right)^{1-\gamma}p^{n-1}\big) \right]
\\
& \approx \exp \left[ -\frac{1}{n-1} (n-1)\left(k/m\right)^{1-\gamma}p^{n-1} \right]
\\
&\approx 1 - p^{n-1} \left( k/m \right)^{1-\gamma}.
\end{aligned}
\end{gather*}
That leads to
\begin{gather} \label{eq:Pp(k) SF}
P_p(k) \approx \dodo{F_p(k)}{k} \approx \frac{\gamma-1}{m} p^{n-1} \left( \frac{k}{m} \right)^{-\gamma} = p^{n-1} P(k).
\end{gather}
Now we should notice that $P_p(k)$ has a new natural cutoff, $K_{p}$, which depends on $p$ as following
\begin{equation}\label{eq:Kpc}
	\begin{gathered}
	\int \limits_{K_{p}}^{\infty} p^{n-1} Ak^{-\gamma} = \frac{1}{Np},
	\\
	K_{p} \sim p^{n/(\gamma-1)} N^{1/(\gamma-1)}.
	\end{gathered}
\end{equation}
Taking the result of Eq. \eqref{eq:Pp(k) SF} into Eq. \eqref{eq:critic} and keeping the leading terms, where $\av{k_{p_c}}$ (average degree of the remaining nodes) is finite and $\av{k_{p_c}^2}$ increases with $N$, we obtain
\begin{gather*}
1 =\frac{p_c}{\av{k}}\sum_{k=0}^{\infty}k(k-1)P_{p_c}(k)
\sim \frac{p_c}{\av{k}} \av{k_{p_c}^2}.
\end{gather*}
But
\begin{gather} \label{eq: k2pc}
\av{k_{p_c}^2} \sim \int \limits_{m}^{K_{p_c}} k^2 p_c^{n-1} Ak^{-\gamma} \sim p_c^{n-1} {K_{p_c}}^{3-\gamma} \sim p_c^{n-1+n\beta} N^{\beta} ,
\end{gather}
where $\beta = (3-\gamma)/(\gamma-1)$. \\
Substituting $\av{k_{p_c}^2}$ into the Eq. above provides
\begin{gather*}
1 \sim \frac{p_c}{\av{k}}\av{k_{p_c}^2} \sim \frac{p_c^{n+n\beta}}{\av{k}} N^{\beta}.
\end{gather*}
Therefore
\begin{gather} \label{eq: pc SF}
p_c \sim N^{-\delta/n} \sim \exp \left[ - \delta \log (N)/n \right],
\end{gather}
where
\begin{equation}
\delta = \frac{\beta}{1+\beta} = \frac{3-\gamma}{2}.
\end{equation}
This scaling is with $N$. The pre-factor depends on $n$ but not in $N$. The scaling is valid for large $N$. \\
From Eq. \eqref{eq: pc SF}, it is easy to see that if $n \ll \log N$, $p_c \to 0$, while if $n\sim \log N$, $p_c$ becomes non-zero.  \\
After we completed the calculation, for consistency, we should return to check our initial assumption saying $(k/m)^{\gamma-1} \gg n$ for the large degrees. We should apply this condition on $K_{p_c}$ that we found. $n \ll (K_{p_c}/m)^{\gamma-1} \sim p_c^n N / m^{\gamma-1}$, and substituting $p_c$ that we found, we get $n \ll N^{1-\delta} = N^{(\gamma-1)/2} $. To conclude, we can say that Eq.~\eqref{eq: pc SF} is valid for
\begin{equation}
n \ll N^{(\gamma-1)/2}.	
\end{equation}


For completeness, we will find now the pre-factor in Eq.~\eqref{eq: pc SF}, $C(n)$. To this end, we go back to Eqs. \eqref{eq:Kpc} and \eqref{eq: k2pc} for getting
\begin{gather*}
K_{p} \sim p^{n/(\gamma-1)} \left({\frac{AN}{\gamma-1}}\right)^{1/(\gamma-1)}.
\\
\av{k_{p_c}^2} \sim \frac{A}{3-\gamma} p_c^{n-1+n\beta} \left({\frac{AN}{\gamma-1}}\right)^{\beta} ,
\end{gather*}
Therefore,
\begin{gather*}
1 \sim \frac{p_c}{\av{k}}\av{k_{p_c}^2} \sim \frac{A^{1+\beta}}{(3-\gamma)(\gamma-1)^{\beta}\av{k}} p_c^{n+n\beta} N^{\beta}.
\end{gather*}
But,
\begin{gather*}
A \approx (\gamma-1)m^{\gamma-1},
\\
\av{k} \approx \frac{A}{\gamma-2} m^{2-\gamma} \approx \frac{\gamma-1}{\gamma-2}m.
\end{gather*}
Thus,
\begin{gather*}
1 \sim\left( \frac{\gamma-2}{3-\gamma}m \right) p_c^{n+n\beta} N^{\beta}.
\end{gather*}
Hence, we obtain now Eq.~\eqref{eq: pc SF} with the pre-factor
\begin{gather*}
p_c \sim C(n) N^{-\delta/n},
\end{gather*}
where
\begin{equation*}
C(n) = \phi^{1/n},
\end{equation*}
and
\begin{equation*}
\phi = \left( \frac{3-\gamma}{\gamma-2} \frac{1}{m} \right)^{(\gamma-1)/2}.
\end{equation*}


\section{Example of a simple network with only two degrees}

Here we consider an example of a simple degree distribution which can be analyzed simply as following
\begin{equation}
P(k) =
\begin{cases}
r, & k=1
\\
1-r, & k=3
\\
0, & {\rm else}
\end{cases}
\end{equation}
Then $F(1)=r,~F(2)=r,~F(3)=1$.

Assuming that $r<p_c<1$, one can observe that this assumption is consistent with the final result. Hence,
from Eq. \eqref{eq: F large n}
\begin{equation}
F_p(k) =
\begin{cases}
0, & k=0
\\
\frac{r}{p_c}-\frac{1}{n} \left( \frac{r}{p_c}\right)^{n+1}, & k=1
\\
\frac{r}{p_c}-\frac{1}{n} \left( \frac{r}{p_c}\right)^{n+1}, & k=2
\\
1, & k=3
\end{cases}
\end{equation}
Thus
\begin{gather*}
\begin{aligned}
\frac{\av{k}}{p_c} &= \sum_{k=2}^{3} k(k-1) \Delta F_p(k)= 2 \cdot 1 \cdot 0
\\
&+ 3 \cdot 2 \cdot \left[ 1 - \frac{r}{p_c} +\frac{1}{n} \left( \frac{r}{p_c}\right)^{n+1}  \right],
\end{aligned}
\\
\frac{3-2r}{p_c} = 6 \left[ 1 - \frac{r}{p_c} +\frac{1}{n} \left( \frac{r}{p_c}\right)^{n+1}  \right],
\\
 p_c = \frac{3+4r}{6} - \frac{r}{n} \left( \frac{r}{p_c} \right)^n.
\end{gather*}
For the limit of $n\to \infty$
\begin{gather}
p_c^{\infty} = \frac{1}{2} + \frac{2r}{3}.
\end{gather}
Note that $r<3/4$, otherwise, there is no giant component even without attack.  \\
Then, we conclude for large $n$ that $p_c = p_c^{\infty}+o(1)$. As a result, for the leading term
\begin{gather}
p_c =  p_c^{\infty}  -\frac{r}{n}  \left( \frac{r}{ p_c^{\infty}} \right)^n = p_c^{\infty} -\frac{r}{n} \exp(-\alpha n),
\end{gather}
where $\alpha = \log (2/3+1/(2r))$.\\
\\

\noindent
The other limit of $n=1$ is the random attack, and $p_c$ is obtained by the simple known formula for configuration model $p_c=1/(\kappa-1)$. Is is easy to find that $\av{k}=3-2r$ and $\av{k^2}=9-8r$, resulting
\begin{equation}
	p_c(n=1) = \frac{1}{2}+\frac{1}{6}\frac{r}{1-r}.
\end{equation}
\\

Now we analyze a similar but a little bit different case where
\begin{equation}
P(k) =
\begin{cases}
r, & k=2
\\
1-r, & k=3
\\
0, &\text{else}
\end{cases}
\end{equation}
Here $F(1)=0,~F(2)=r,~F(3)=1$. Thus,
\begin{equation}
F_p(k) =
\begin{cases}
0, & k=1
\\
\frac{r}{p_c}-\frac{1}{n} \left( \frac{r}{p_c}\right)^{n+1}, & k=2
\\
1, & k=3
\end{cases}
\end{equation}
Therefore,
\begin{gather*}
\begin{aligned}
\frac{\av{k}}{p_c} &= \sum_{k=2}^{3} k(k-1) \Delta F_p(k)= 2 \cdot 1 \cdot \left[ \frac{r}{p_c} -\frac{1}{n} \left( \frac{r}{p_c}\right)^{n+1}  \right]
\\
&+ 3 \cdot 2 \cdot \left[ 1 - \frac{r}{p_c} +\frac{1}{n} \left( \frac{r}{p_c}\right)^{n+1}  \right],
\end{aligned}
\\
\frac{3-r}{p_c} = 6-4 \left[ \frac{r}{p_c} -\frac{1}{n} \left( \frac{r}{p_c}\right)^{n+1}  \right],
\\
p_c  = \frac{1+r}{2} -\frac{2r}{3n} \left( \frac{r}{p_c} \right)^n.
\end{gather*}
For the limit of $n\to \infty$
\begin{gather}
p_c^{\infty} = \frac{1}{2} + \frac{r}{2}.
\end{gather}
Therefore, for the next leading term
\begin{gather}
p_c  = \frac{1+r}{2} -\frac{2r}{3n} \left( \frac{2r}{1+r} \right)^n.
\end{gather}
Now, if we will take $r \sim 1-b/N$, where $b$ is finite, then
\begin{gather}
p_c \approx 1 -\frac{2}{3n} \left( 1-\frac{b}{N} \right)^n
\approx 1 -\frac{2}{3n} e^{-b \frac{n}{N}}.
\end{gather}
Hence, if $n \ll N$ then
\begin{gather}
1-p_c \sim  \frac{1}{n}.
\end{gather}
This happens because $p_c\to1$ where $r\to1$, but $F(2)=r$, hence $F(2)\to p_c$, which yields a power law behavior of $p_c(n)$.
\begin{table}[ht]
	\centering
	\caption{Structure features of six real-world networks. } \label{tab:networks}
	\begin{tabular}{|c|c|c|c|c|}
		\hline
		Name& $N$ & $E$  & $<k>$\\
		\hline
		Skitter & 1696415 & 11095298 & 13.08\\
		\hline
		ia-digg-reply & 29652 & 84781 & 6.40\\
		\hline
		as-CAIDA & 26475 & 53381 &4.03\\
		\hline
		Douban & 154908 & 327162  & 4.22 \\
		\hline
		tech-pep & 62561 & 147878 & 4.73 \\
		\hline
		sc9& 5921786 &23667183 & 7.99\\
		\hline
		
	\end{tabular}
\end{table}
\begin{figure}[htbp]
	\centering
	\includegraphics[width=4cm]{fig/figS3a.eps}
	\includegraphics[width=4cm]{fig/figS3b.eps}
	\includegraphics[width=4cm]{fig/figS3c.eps}
	\includegraphics[width=4cm]{fig/figS3d.eps}
	\includegraphics[width=4cm]{fig/figS3e.eps}
	\includegraphics[width=4cm]{fig/figS3f.eps}
	\caption{The degree distribution of real networks. The first three networks show scale-free characters while the last three are not.}\label{figS5}
\end{figure}
\section{Real Data}
We tested our approach on the six real-world networks from different field ranging from computers, collaboration and large on-line social networks as shown fig.~S3. Particularly, they are (a) Skitter network, the undirected network of autonomous system on the Internet connected to each other, from the Skitter project~\cite{leskovec2007graph}.  (b) ia-digg-reply. This is a reply network of the social news website Digg. Nodes are users of the website and each directed edge denotes that a user replied to another user~\cite{nr,de2009social}. (c) as-CAIDA, the undirected network of autonomous systems of the Internet connected with each other from the CAIDA project, collected in 2007. Nodes are autonomous systems (AS), and edges denote communication~\cite{leskovec2007graph}. (d) Douban, the social fridenship network of douban, a Chinese online recommendation site. The network is undirected and unweighted~\cite{zafarani2009social}. (e) tech-p2p, eDonkey peer to peer network~\cite{nr,opsahl2009clustering}. (f)  sc-rel9, scientific computing network~\cite{nr,bader2012graph}. From fig.~S3, one can observe that these three networks following scale-free features while for other three do not. The structure features are summarized in Table.~\ref{tab:networks}. $N$ and $E$ are the number of nodes and edges in the network respectively.  $<k>$ is the average degree of networks.


\begin{figure}[htbp]
	\centering
	\includegraphics[width=7cm]{fig/figS4.eps}
	\caption{Illustration of model-II. Assuming $n=3$, and in a specific step, nodes $v_{1}, v_{2}, v_{3}$ are known and their associated neighbors (marked in blue) are partially known, $d_{w_{1}}=2, d_{w_{2}}=1$. The highest degree node among the known nodes and the partially known nodes are chosen to be immunized.}\label{figS6}
\end{figure}
\begin{figure}[htbp]
	\centering
	\includegraphics[width=4cm]{fig/figS5a.eps}
    \includegraphics[width=4cm]{fig/figS5b.eps}
    \includegraphics[width=4cm]{fig/figS6c.eps}
    \includegraphics[width=4cm]{fig/figS6d.eps}
	\caption{The comparison of model-I and model-II for ER (a-b) and SF (c-d) networks. Circles are the results of model-I while triangles are model-II. In panels (a)-(b), from left to right, they are $\av{k} = 3, 4, 5$ for different $n$ respectively. In panels (c)-(d), from left to right, they are $\gamma = 4.5, 3.5, 2.5$ for different $n$ respectively. The network size is $10^6$ and simulation results are averaged over $100$ independent realizations.}\label{figS7}
\end{figure}
%\begin{figure}[ht]
%	\centering
%	\includegraphics[width=4cm]{fig/figS6a.eps}
%	\includegraphics[width=4cm]{fig/figS6b.eps}
%	\includegraphics[width=4cm]{fig/figS6c.eps}
%	\includegraphics[width=4cm]{fig/figS6d.eps}
%	\includegraphics[width=4cm]{fig/figS6e.eps}
%	\includegraphics[width=4cm]{fig/figS6f.eps}
%	\caption{\red{$P_{\infty}$ as a function of $1-p$ of model-I and model-II for SF networks. Circles are the results of model-I while triangles are model-II. In each panel, from left to right, they are $\gamma = 3.5, 3, 2.5$ respectively. The number of nodes in networks is $10^6$ and the minimal and maximum degree are $2$ and $1000$ respectively. Simulation results are averaged over $100$ independent realizations.}}\label{figS4}
%\end{figure}
\section{Discussion of a second model}
In our model, we assume that the preventer obtains each time the degree information of $n$ nodes. However, in most cases, if we know a node's degree, we can know partial degree information of its neighbor nodes. For example, in Fig. \ref{figS6}, three nodes $v_{1}, v_{2}, v_{3}$ are the known nodes. Accordingly, nodes marked in blue are partially known for us, such as the degree of $w_{1}$ and $w_{2}$ are at least $2$ and $1$ respectively. Therefore, the highest degree node here can be chosen from the known and the partially known nodes. In the following, we refer to this model as model-II while the model in the maintext as model-I. We find that, actually, adding partially information about neighboring nodes has almost no affect on the final results.

As seen in Fig. \ref{figS6}, the chosen node in both model-I and model-II is the same node $v_{1}$. The degree of most partially known neighbors is very low and usually 1. Indeed, the likelihood of the case where more than one chosen node share a common neighbor like node $w_{1}$ decrease as the network size increase. In Fig. \ref{figS7}, we compare the giant component as a function of $1-p$ for both models (I and II) for ER and SF networks respectively. Our results demonstrates that the final results are nearly the same.

% Create the reference section using BibTeX:
%\bibliographystyle{unsrt}
\begin{thebibliography}{99}
	
	\bibitem{leskovec2007graph}
	Jure Leskovec, Jon Kleinberg, and Christos Faloutsos.
	\newblock Graph evolution: Densification and shrinking diameters.
	\newblock {\em ACM Transactions on Knowledge Discovery from Data (TKDD)},
	1(1):2, 2007.
	
	\bibitem{de2009social}
	Munmun De~Choudhury, Hari Sundaram, Ajita John, and Dor{\'e}e~Duncan Seligmann.
	\newblock Social synchrony: Predicting mimicry of user actions in online social media.
	\newblock In {\em International Conference on Computational Science and Engineering}, volume~4, pages 151--158. IEEE, 2009.
	
	\bibitem{nr}
	Ryan~A. Rossi and Nesreen~K. Ahmed.
	\newblock The network data repository with interactive graph analytics and
	visualization.
	\newblock In {\em AAAI}, 2015.
	
	\bibitem{zafarani2009social}
	Reza Zafarani and Huan Liu.
	\newblock Social computing data repository at asu, 2009.
	
	\bibitem{opsahl2009clustering}
	Tore Opsahl and Pietro Panzarasa.
	\newblock Clustering in weighted networks.
	\newblock {\em Social networks}, 31(2):155--163, 2009.
	
	\bibitem{bader2012graph}
	David~A Bader, Henning Meyerhenke, Peter Sanders, and Dorothea Wagner.
	\newblock Graph partitioning and graph clustering.
	\newblock In {\em 10th DIMACS Implementation Challenge Workshop}, 2012.
	
\end{thebibliography}

\end{document}
%
% ****** End of file apstemplate.tex ******
